# Supplementary material for: Effect of Pretreatment on the Nitrogen Doped Activated Carbon Materials Activity towards Oxygen Reduction Reaction
Source: Materials (Basel). 2023 Aug 31;16(17):6005. doi: 10.3390/ma16176005 (PMC10488859; doi:10.3390/ma16176005)
Supplement: Supplementary file 1 [file materials-16-06005-s001.zip]

Archive with 1 entries (1 files):
- materials-2427639-supplementary.pdf
